# Supplementary material for: Partitioning the regional and local drivers of phylogenetic and functional diversity along temperate elevational gradients on an East Asian peninsula
Source: Sci Rep. 2018 Feb 12;8:2853. doi: 10.1038/s41598-018-21266-4 (PMC5809509; doi:10.1038/s41598-018-21266-4)
Supplement: Supplementary file 2 — Supplementary Dataset 1 (Table S6) [file 41598_2018_21266_MOESM2_ESM.xlsx]

## Sheet: Table S6
Table S6. Functional trait data of woody plant species used in this study and the frequencies of species found at each elevational band along the three study transects. The scientific names of the plant species followed the National Plant Species Database System (http://www.nature.go.kr) that was published by the Korea National Arboretum, Korea Forest Service. Functional traits of woody plant spe…
Sources for functional traits: 1. Kim DH, Song JH, Chang KW, Lee JC. 2010. Seeds of woody plant in Korea. National Institute of Forest Science, Seoul.
	2. Royal Botanic Gardens Kew. 2016. Seed Information Database (SID). Version 7.1. Available from: http://data.kew.org/sid/
	3. Mean value in same genus from SID of Royal Botanical Gardens Kew
	4. Korea National Arboretum. 2014. Korea Biodiversity Information System. Available from: http://www.nature.go.kr
	5. National Institute of Biological Resources. 2011. Korea Species Database. Available from: http://species.nibr.go.kr
Family name	Scientific name		Functional trait data							Source for functional trait data				Baekdudaegan ridge												Osaek transect in Mt. Seorak													Bohyun transect in Mt. Baekhwa
			LF	MH (m)	LL (cm)	LW (cm)	FO (month)	SW (mg)		LF, MH & FO	LL & LW	SW		210–400	401–580	581–750	751–832	833–916	917–1005	1006–1108	1109–1250	1251–1400	1401–1550	> 1551		500–599	600–699	700–799	800–899	900–999	1000–1099	1100–1199	1200–1299	1300–1399	1400–1499	1500–1599	> 1600		300–399	400–499	500–599	600–699	700–799	800–899	> 900
Actinidiaceae	Actinidia arguta (Siebold & Zucc.) Planch. ex Miq.		V	20	9	5.25	5	1.471		4	4	1		4	6	4	12	15	19	7	4	9	5	3		0	0	0	0	0	0	0	0	0	0	0	1		0	0	0	0	0	1	0
Actinidiaceae	Actinidia kolomikta (Maxim. & Rupr.) Maxim.		V	5	11	5.75	6	0.8196		4	4	1		0	0	0	0	0	0	0	1	0	0	0		0	0	0	0	0	0	0	0	0	0	0	0		0	0	0	0	0	0	0
Actinidiaceae	Actinidia polygama (Siebold & Zucc.) Planch. ex Maxim.		V	5	11	5.75	6	0.8196		4	4	1		0	2	4	5	7	7	7	5	8	7	4		1	2	4	2	3	3	2	2	3	3	4	2		0	0	0	0	0	0	3
Adoxaceae	Sambucus sieboldiana var. miquelii (Nakai) Hara		T	6	5	2.5	5	0.91395		4	4	1		0	0	0	0	0	0	0	0	0	0	0		0	0	0	0	0	1	0	0	0	0	0	0		0	0	0	0	0	0	0
Adoxaceae	Sambucus williamsii var. coreana (Nakai) Nakai		S	6	6	2.5	5	0.9174		4	4	1		0	1	1	2	5	11	14	9	15	17	10		0	0	0	0	0	0	0	0	0	0	0	0		0	0	0	0	0	0	0
Anacardiaceae	Rhus javanica L.		T	7	8.5	4.25	7	9.9		4	4	1		4	2	2	1	0	1	0	0	0	0	0		0	1	0	0	0	0	1	0	0	0	0	0		1	0	0	1	0	0	0
Anacardiaceae	Rhus succedanea L.		T	13	8.5	4	5	71		5	5	1		0	0	0	4	0	0	0	0	0	0	0		0	0	0	0	0	0	0	0	0	0	0	0		0	0	0	0	0	0	0
Anacardiaceae	Rhus trichocarpa Miq.		T	7	7	4	6	21		4	4	1		42	46	26	26	19	10	9	2	1	0	0		0	0	0	0	0	0	0	0	0	0	0	0		5	5	4	5	3	1	3
Aquifoliaceae	Ilex macropoda Miq.		T	15	6.5	3.75	5	10		4	4	1		1	3	3	9	5	1	3	1	1	0	0		0	0	0	0	0	0	0	0	0	0	0	0		0	0	0	0	0	0	0
Araliaceae	Aralia elata (Miq.) Seem.		S	4	8.5	4.5	7	1.2		4	4	1		0	2	3	1	4	1	2	0	2	5	7		0	1	0	1	0	1	2	1	0	0	0	0		0	0	0	0	0	0	0
Araliaceae	Eleutherococcus divaricatus var. chiisanensis (Nakai) C.H.Kim & B.Y.Sun		S	3	5.5	1.95	8	10		4	4	1		0	0	0	0	0	0	0	1	0	3	0		0	0	0	0	0	0	0	0	0	0	0	0		0	0	0	0	0	0	0
Araliaceae	Eleutherococcus sessiliflorus (Rupr. & Maxim.) S.Y.Hu		S	5	10.5	3	8	10		4	4	1		0	0	0	1	3	0	0	1	4	4	1		0	0	0	0	0	0	0	0	0	0	0	0		0	0	0	0	0	0	0
Araliaceae	Kalopanax septemlobus (Thunb.) Koidz.		T	25	20	20	7	10		4	4	1		3	4	9	9	12	7	8	8	7	5	0		1	0	1	1	3	2	3	2	2	1	0	0		0	0	0	0	0	0	0
Araliaceae	Oplopanax elatus (Nakai) Nakai		S	3	22.5	22.5	7	2.2		4	4	1		0	0	0	0	0	0	0	0	0	2	9		0	0	0	0	0	0	0	0	0	0	0	0		0	0	0	0	0	0	0
Aristolochiaceae	Aristolochia manshuriensis Kom.		V	10	18	24	5	31.3		4	4	1		0	0	0	1	0	0	1	0	0	0	0		0	0	0	0	0	0	0	0	0	0	0	0		0	0	0	0	0	0	0
Berberidaceae	Berberis amurensis Rupr. var. amurensis		S	3	5.5	2.25	4	15.5		4	4	1		0	0	0	0	0	0	1	4	1	2	4		0	0	0	0	0	0	0	0	0	0	0	0		0	0	0	0	0	0	0
Berberidaceae	Berberis koreana Palib.		S	2	5	2.5	4	13		4	4	1		0	0	0	0	0	1	0	0	0	1	0		0	0	0	0	0	0	0	0	0	0	0	0		0	0	0	0	0	0	0
Betulaceae	Alnus firma Siebold & Zucc.		T	7	8.5	3.9	5	3.448		4	4	1		0	1	0	0	0	0	0	0	0	0	0		0	0	0	0	0	0	0	0	0	0	0	0		1	0	0	0	0	0	0
Betulaceae	Alnus japonica (Thunb.) Steud.		T	20	9	4.75	3	0.5882		4	4	1		1	0	0	1	2	1	0	0	0	0	0		0	0	0	0	0	0	0	0	0	0	0	0		0	0	0	0	0	0	0
Betulaceae	Alnus sibirica Fisch. ex Turcz.		T	20	8	7	4	0.7576		4	4	1		7	1	0	2	0	0	1	1	0	2	3		0	0	0	0	0	0	0	0	0	0	0	0		0	0	0	0	0	0	0
Betulaceae	Betula chinensis Maxim.		S	5	4	3	5	0.2042		4	4	1		0	1	0	1	3	2	1	2	3	0	0		0	0	0	0	0	0	0	0	0	0	0	0		0	0	0	0	0	0	0
Betulaceae	Betula costata Trautv.		T	30	6.5	2.4	5	0.9		4	4	1		0	2	2	0	9	4	2	7	14	3	0		0	0	0	0	2	1	0	1	0	4	4	0		0	0	0	0	0	0	0
Betulaceae	Betula davurica Pall.		T	20	5.5	4	5	0.625		4	4	1		1	7	3	16	12	10	4	1	1	2	0		0	0	0	0	0	0	0	0	0	0	0	0		0	0	0	0	0	0	0
Betulaceae	Betula ermanii Cham.		T	10	7.5	4.75	5	0.7042		4	4	1		0	1	0	0	0	2	6	11	21	31	80		0	0	0	0	0	0	0	0	0	0	1	5		0	0	0	0	0	0	0
Betulaceae	Betula platyphylla var. japonica (Miq.) Hara		T	25	6	5	4	0.4292		4	4	1		0	0	0	0	0	1	1	0	1	0	0		0	0	0	0	0	0	0	0	0	0	0	0		0	0	0	0	0	0	0
Betulaceae	Betula schmidtii Regel		T	30	6	3.75	5	0.333		4	4	1		3	4	9	10	7	8	2	1	0	0	0		2	0	0	0	0	0	2	1	2	1	0	0		0	0	0	1	1	0	0
Betulaceae	Carpinus cordata Blume		T	15	10.75	5.5	4	8		4	4	1		6	6	10	15	18	13	17	18	31	10	1		0	1	0	0	1	2	1	0	1	0	0	0		0	0	0	0	0	0	1
Betulaceae	Carpinus laxiflora (Siebold & Zucc.) Blume		T	15	5.75	3	5	3.846		4	4	1		6	25	17	19	16	4	1	0	1	4	0		3	1	0	0	2	1	1	0	0	0	0	0		0	0	0	0	5	3	1
Betulaceae	Carpinus tschonoskii Maxim. var. tschonoskii		T	15	6	4	4	13		4	4	2		6	0	0	5	1	1	0	0	0	0	0		0	0	0	0	0	0	0	0	0	0	0	0		0	0	0	0	0	0	0
Betulaceae	Corylus heterophylla Fisch. ex Trautv.		S	3	8.5	8.5	3	1213.83		4	4	3		25	20	8	11	15	11	9	12	13	8	0		0	0	0	2	1	0	0	0	0	0	0	0		1	0	1	0	0	1	0
Betulaceae	Corylus sieboldiana Blume		S	4	8.5	8.5	3	856		4	4	1		0	3	3	12	6	11	9	5	6	4	1		0	0	0	0	0	0	0	0	0	0	0	0		0	0	0	0	0	0	0
Betulaceae	Corylus sieboldiana var. mandshurica (Maxim. & Rupr.) C.K.Schneid.		S	5	10	7.25	3	1213.83		5	5	3		0	0	0	0	1	0	0	3	2	1	0		0	0	0	0	0	0	0	0	0	0	0	0		0	0	0	0	0	0	0
Cannabaceae	Celtis sinensis Pers.		T	20	7.5	4	5	89		4	4	1		3	4	0	1	0	0	0	0	0	0	0		0	0	0	0	0	0	0	0	0	0	0	0		0	0	0	0	0	0	0
Caprifoliaceae	Lonicera caerulea var. edulis Turcz. ex Herder		S	1.5	2.5	1	5	1.2		4	4	1		0	0	0	0	0	0	0	0	0	0	0		0	0	0	0	0	0	0	0	0	0	0	2		0	0	0	0	0	0	0
Caprifoliaceae	Lonicera caerulea var. longibracteata for. ovata Hara		S	1.5	4.5	1.5	5	1.2		4	4	1		0	0	0	0	0	0	0	0	0	0	1		0	0	0	0	0	0	0	0	0	0	0	0		0	0	0	0	0	0	0
Caprifoliaceae	Lonicera cerasoides Nakai		S	3	6.5	3.5	5	11.5425		4	4	3		0	0	0	0	0	0	0	0	0	0	2		0	0	0	0	0	0	0	0	0	0	0	0		0	0	0	0	0	0	0
Caprifoliaceae	Lonicera chrysantha Turcz.		S	4	8	4	5	11.5425		5	5	3		0	0	0	0	1	0	0	1	0	0	0		0	0	0	0	0	0	0	0	0	0	0	0		0	0	0	0	0	0	0
Caprifoliaceae	Lonicera harai Makino		S	3	5	3	4	11.5425		4	4	3		0	0	0	0	1	0	0	3	0	1	0		0	0	0	0	0	0	0	0	0	0	0	0		0	0	0	0	0	0	0
Caprifoliaceae	Lonicera japonica Thunb.		V	4	5.5	2.5	6	2.1		4	4	1		1	0	0	0	0	0	0	0	0	0	0		0	0	0	0	0	0	0	0	0	0	0	0		0	0	0	0	0	0	0
Caprifoliaceae	Lonicera maackii (Rupr.) Maxim.		S	5	7.5	2.75	5	2.6		4	4	1		0	0	1	1	3	3	4	5	14	9	6		0	0	0	0	0	0	1	1	1	0	0	0		2	0	0	0	0	0	0
Caprifoliaceae	Lonicera praeflorens Batalin		S	1	5.25	3.5	3	11.5425		4	4	3		0	1	2	1	1	0	1	0	0	1	0		0	0	0	0	0	0	0	0	0	0	0	0		0	0	0	0	0	0	0
Caprifoliaceae	Lonicera sachalinensis (F.Schmidt) Nakai		S	3	5.5	2.75	5	11.5425		4	4	3		0	0	0	0	1	1	1	3	2	4	16		0	0	0	0	0	0	0	0	0	0	0	0		0	0	0	0	0	0	0
Caprifoliaceae	Lonicera subhispida Nakai		S	2	5	3	5	11.5425		5	5	3		0	0	0	0	0	0	0	0	0	1	0		0	0	0	0	0	0	0	0	0	0	0	0		0	0	0	0	0	0	0
Caprifoliaceae	Lonicera subsessilis Rehder		S	2	4.25	2.25	6	11.5425		4	4	3		0	2	0	0	0	1	1	1	1	0	0		0	0	0	0	0	0	0	0	0	0	0	0		0	0	0	0	0	0	0
Caprifoliaceae	Lonicera vesicaria Kom.		S	1.5	6.5	4.75	5	2.35		4	4	1		0	0	0	0	0	0	2	0	0	0	0		0	0	0	0	0	0	0	0	0	0	0	0		0	0	0	0	0	0	0
Caprifoliaceae	Viburnum carlesii Hemsl.		S	2	7	5.5	4	31		4	4	1		0	0	0	0	0	0	0	3	0	0	0		0	0	0	0	0	0	0	0	0	0	0	0		0	0	0	0	0	0	0
Caprifoliaceae	Viburnum dilatatum Thunb.		S	3	8.5	7.5	5	24.7		4	4	1		1	1	0	0	1	0	0	0	0	0	0		0	0	0	0	0	0	0	0	0	0	0	0		0	0	0	0	0	0	0
Caprifoliaceae	Viburnum erosum Thunb.		S	2	7.5	4.75	5	25.8		4	4	1		8	1	0	0	0	0	0	1	0	0	0		0	0	0	0	0	0	0	0	0	0	0	0		0	0	0	0	0	0	0
Caprifoliaceae	Viburnum koreanum Nakai		S	2	7.5	5	6	34.1982		4	4	3		0	0	1	0	0	0	0	0	0	0	1		0	0	0	0	0	0	0	0	0	0	0	0		0	0	0	0	0	0	0
Caprifoliaceae	Viburnum opulus var. calvescens (Rehder) Hara		S	3	7.5	7.5	5	38.7		4	5	1		0	0	0	2	2	2	2	11	5	7	5		0	0	0	0	0	0	1	0	0	0	0	0		0	0	0	0	0	0	0
Caprifoliaceae	Viburnum wrightii Miq.		S	3	10	7	5	24		4	5	1		1	3	0	0	0	1	4	2	2	0	0		0	0	0	0	0	0	0	0	0	0	0	0		0	0	0	0	0	0	0
Caprifoliaceae	Weigela florida (Bunge) A.DC.		S	3	7	3	4	0.0041		4	4	1		0	0	2	0	0	2	1	5	4	3	7		0	0	0	0	0	0	0	0	0	0	0	0		0	0	0	0	0	0	0
Caprifoliaceae	Weigela praecox (Lemoine) L.H.Bailey		S	2	8.5	2.5	5	0.4431		4	4	3		0	0	0	0	0	0	1	0	0	0	0		0	0	0	0	0	0	0	0	0	0	0	0		0	0	0	0	0	0	0
Caprifoliaceae	Weigela subsessilis L.H.Bailey		S	3	4	3	5	0.2451		4	4	1		14	18	9	32	20	13	22	16	20	20	18		0	0	0	0	1	0	2	0	0	0	0	1		0	0	0	0	0	0	4
Celastraceae	Celastrus flagellaris Rupr.		V	5	2.25	2.9	5	18.2826		4	4	3		0	0	0	2	0	1	0	0	1	0	0		0	0	0	0	0	0	0	0	0	0	0	0		0	0	0	0	0	0	0
Celastraceae	Celastrus orbiculatus Thunb.		V	10	7.5	5.5	6	11		4	4	1		1	0	0	4	5	6	6	4	2	0	0		0	0	0	0	0	0	0	0	0	0	0	0		0	0	0	0	0	0	0
Celastraceae	Euonymus alatus (Thunb.) Siebold		S	3	4	2.5	5	21		5	5	1		1	3	0	1	1	0	0	0	0	0	0		0	0	0	0	0	0	0	0	0	0	0	0		0	0	0	0	0	0	0
Celastraceae	Euonymus alatus for. ciliatodentatus (Franch. & Sav.) Hiyama		S	3	4	2.5	5	17.2		4	4	1		9	10	2	4	5	5	2	2	1	0	2		1	0	0	0	0	0	0	0	0	0	0	0		0	0	0	0	0	0	0
Celastraceae	Euonymus hamiltonianus Wall. var. hamiltonianus		T	8	10	5	5	10		4	4	1		0	1	1	2	1	2	5	2	2	2	0		0	0	0	0	0	0	0	0	0	0	0	0		0	0	0	0	0	0	0
Celastraceae	Euonymus macropterus Rupr.		S	10	8.5	5	6	26		4	4	1		0	0	1	2	0	3	3	11	11	17	24		0	0	0	0	0	0	0	0	0	0	0	0		0	0	0	0	0	0	0
Celastraceae	Euonymus oxyphyllus Miq.		S	4	7.5	3.5	5	21		4	4	1		1	10	8	9	12	7	9	7	12	5	0		1	1	0	0	0	0	1	1	1	4	1	0		0	0	0	0	0	0	1
Celastraceae	Euonymus pauciflorus Maxim.		S	2	7.5	2.5	6	13.8		5	5	1		0	1	1	0	2	2	0	2	3	15	13		0	0	0	0	0	0	0	0	0	0	0	0		0	0	0	0	0	0	0
Celastraceae	Euonymus sachalinensis (F.Schmidt) Maxim.		S	4	10	5	6	27		5	5	1		2	3	5	0	2	2	2	5	6	4	1		0	0	0	0	0	0	0	0	0	0	0	0		0	0	0	0	0	0	0
Celastraceae	Tripterygium regelii Sprague & Takeda		V	2	10	7	6	10		4	4	1		6	6	9	18	33	47	54	66	59	76	83		0	0	0	0	0	0	0	0	0	0	0	0		0	0	0	0	0	0	3
Cornaceae	Alangium platanifolium var. trilobum (Miq.) Ohwi		S	4	13.5	13.5	6	580		4	4	3		0	5	4	6	7	4	4	2	0	0	1		0	0	0	1	2	0	0	0	0	0	0	0		0	0	0	0	0	0	0
Cornaceae	Cornus controversa Hemsl. ex Prain		T	20	8.5	5.5	5	40		4	4	1		6	7	18	17	25	14	18	16	27	21	3		0	0	0	0	0	2	0	1	0	0	0	0		0	0	0	0	0	0	1
Cornaceae	Cornus kousa F.Buerger ex Miquel		T	7	8.5	5.25	6	65		4	4	1		0	0	0	5	1	0	0	1	0	1	0		0	0	0	0	0	0	0	0	0	0	0	0		0	0	0	0	0	0	0
Cornaceae	Cornus macrophylla Wall.		T	15	13	6.5	5	32		4	4	1		0	0	0	0	2	0	0	0	0	0	0		0	0	0	0	0	0	0	0	0	0	0	0		0	0	0	0	0	0	0
Cornaceae	Cornus walteri F.T.Wangerin		T	10	9.5	6.5	6	45		4	4	1		0	2	0	0	0	0	0	0	0	0	0		0	0	0	0	0	0	0	0	0	0	0	0		0	0	0	0	0	0	0
Cupressaceae	Juniperus rigida Siebold & Zucc.		T	8	1.6	0.1	4	15.02		4	4	2		37	17	8	1	3	1	0	0	1	0	0		0	0	0	0	0	0	0	0	0	0	0	0		4	5	2	0	0	0	0
Cupressaceae	Thuja koraiensis Nakai		S	20	2.1	0.2	5	0.6993		4	4	1		0	0	0	0	0	0	3	5	6	1	6		0	0	0	0	0	0	0	0	0	0	0	1		0	0	0	0	0	0	0
Ebenaceae	Diospyros lotus L.		T	15	9	6	6	105		4	4	1		3	1	1	2	0	0	0	0	0	0	0		0	0	0	0	0	0	0	0	0	0	0	0		0	0	0	0	0	0	0
Elaeagnaceae	Elaeagnus umbellata Thunb.		S	4	5	2	5	16.49		4	4	1		0	1	4	0	1	0	0	0	0	0	0		0	0	0	0	0	0	0	0	0	0	0	0		0	0	0	0	0	0	0
Ericaceae	Rhododendron brachycarpum D.Don ex G.Don		S	4	14	3.5	7	0.3165		4	4	1		0	0	0	0	0	0	3	3	6	1	4		0	0	0	0	0	0	0	0	0	0	0	0		0	0	0	0	0	0	0
Ericaceae	Rhododendron micranthum Turcz.		S	2	3.5	1.25	6	0.14		4	4	1		0	0	5	5	0	0	2	1	3	1	1		0	0	0	0	0	0	0	0	0	0	0	0		0	0	0	0	0	0	0
Ericaceae	Rhododendron mucronulatum Turcz.		S	3	5.5	2	4	0.1587		4	4	1		33	49	43	33	31	17	18	10	6	17	38		2	0	0	1	0	0	0	2	2	1	0	0		3	0	3	4	4	3	4
Ericaceae	Rhododendron mucronulatum var. ciliatum Nakai		S	3	5.5	2	5	0.1335		4	4	1		3	1	0	1	1	2	2	3	6	8	21		0	0	0	0	0	0	0	0	0	0	0	0		0	0	0	0	0	0	0
Ericaceae	Rhododendron redowskianum Maxim.		S	0.1	0.9	0.4	6	0.127581		4	4	3		0	0	0	0	0	0	0	0	0	1	1		0	0	0	0	0	0	0	0	0	0	0	0		0	0	0	0	0	0	0
Ericaceae	Rhododendron schlippenbachii Maxim.		S	5	7.5	4.5	5	0.3861		4	4	1		16	22	48	48	42	40	45	57	49	71	80		3	4	1	1	2	3	5	5	5	5	1	4		1	1	2	3	5	3	2
Ericaceae	Rhododendron tschonoskii Maxim. var. tschonoskii		S	0.5	1.75	0.8	5	0.1206		4	4	1		0	0	0	0	0	0	0	1	0	1	2		0	0	0	0	0	0	0	0	0	0	0	0		0	0	0	0	0	0	0
Ericaceae	Rhododendron yedoense f. poukhanense (H.Lev.) M.Sugim. ex T.Yamaz.		S	2	5.5	2	4	0.0902		4	4	1		5	6	4	7	1	2	0	3	0	0	0		0	0	0	0	0	0	0	0	0	0	0	0		0	0	0	0	0	0	0
Ericaceae	Vaccinium hirtum var. koreanum (Nakai) Kitam.		S	1	4.5	1.75	5	0.4664		5	5	1		3	1	5	4	9	9	9	10	8	8	21		0	0	0	0	0	0	0	0	0	0	0	0		0	0	0	0	0	0	0
Ericaceae	Vaccinium oldhamii Miq.		S	3	5.5	3	6	0.1587		4	4	1		2	0	2	3	1	0	0	1	0	0	0		0	0	0	0	0	0	0	0	0	0	0	0		0	0	0	0	0	0	0
Fabaceae	Albizia julibrissin Durazz.		T	5	1.05	0.325	6	42		4	4	1		6	0	0	0	0	0	0	0	0	0	0		0	0	0	0	0	0	0	0	0	0	0	0		0	0	0	0	0	0	0
Fabaceae	Amorpha fruticosa L.		S	3	2.25	0.95	5	8.3		4	4	1		1	0	0	0	0	0	0	0	0	0	0		0	0	0	0	0	0	0	0	0	0	0	0		0	0	0	0	0	0	0
Fabaceae	Indigofera kirilowii Maxim. ex Palib.		S	1	2.5	1.5	5	3.57267		4	4	3		2	1	0	0	0	0	0	0	0	0	0		0	0	1	0	0	0	0	0	0	0	0	0		0	0	0	0	0	0	0
Fabaceae	Lespedeza bicolor Turcz.		S	3	3.5	1.9	5	5.8		5	5	1		39	32	26	17	27	19	19	10	0	6	0		0	0	0	0	0	0	0	0	0	0	0	0		0	0	0	0	0	0	0
Fabaceae	Lespedeza cyrtobotrya Miq.		S	2	3	1.75	7	7.75		4	5	1		2	9	3	4	1	4	5	2	1	0	0		2	3	1	2	1	0	0	1	0	0	0	0		4	4	2	5	0	0	0
Fabaceae	Lespedeza maximowiczii C.K.Schneid.		S	3	4.5	3	5	7.14		4	5	1		27	34	32	37	31	39	36	23	3	1	2		5	4	4	5	1	2	2	0	0	0	0	0		0	0	0	1	1	3	5
Fabaceae	Lespedeza maximowiczii var. tomentella Nakai		S	2	4.5	3	5	7.14		5	5	1		4	0	0	2	3	2	1	2	1	4	3		0	0	0	0	0	0	0	0	0	0	0	0		0	0	0	0	0	0	0
Fabaceae	Lespedeza thunbergii subsp. formosa (Vogel) H.Ohashi		S	2	4	1.75	8	5.8		5	5	1		0	0	0	0	1	3	1	0	0	0	0		0	0	0	0	0	0	0	0	0	0	0	0		0	0	0	0	0	0	0
Fabaceae	Maackia amurensis Rupr.		T	20	5.5	3.25	7	47		4	5	1		9	5	7	18	21	11	3	7	2	0	1		0	0	1	0	1	0	1	1	0	0	0	0		0	0	0	0	0	0	0
Fabaceae	Pueraria lobata (Willd.) Ohwi		V	10	12.5	12.5	8	12.2667		4	4	3		9	3	1	0	2	0	1	0	0	0	0		0	0	1	0	0	0	0	0	0	0	0	0		0	0	0	0	0	0	0
Fabaceae	Robinia pseudoacacia L.		T	25	3.5	2.25	5	27		4	4	1		14	6	1	0	1	0	0	0	0	0	0		0	0	0	0	0	0	0	0	0	0	0	0		0	0	0	0	0	0	0
Fagaceae	Castanea crenata Siebold & Zucc.		T	15	15	5	6	20000		4	4	1		12	9	2	0	2	0	0	0	0	0	0		0	0	0	0	0	0	0	0	0	0	0	0		0	0	0	0	0	0	0
Fagaceae	Quercus acutissima Carruth.		T	25	15	3.5	5	3900		4	5	1		13	4	1	1	0	0	0	0	0	0	0		0	0	0	0	0	0	0	0	0	0	0	0		0	0	0	1	0	0	0
Fagaceae	Quercus aliena Blume		T	25	17.5	11	5	2100		4	4	1		24	2	1	0	0	0	1	0	0	0	0		0	0	0	0	0	0	0	0	0	0	0	0		0	0	0	0	0	0	0
Fagaceae	Quercus dentata Thunb.		T	20	23.5	15.25	4	1200		4	4	1		35	16	19	2	1	4	0	0	0	0	0		0	0	0	0	0	0	0	0	0	0	0	0		0	0	0	0	0	0	0
Fagaceae	Quercus mongolica Fisch. ex Ledeb.		T	30	13.5	4	6	2270		4	4	1		51	70	78	80	85	96	91	90	82	75	43		5	5	5	5	4	3	5	5	5	5	2	3		5	5	4	5	5	5	5
Fagaceae	Quercus serrata Thunb. ex Murray		T	23	10.5	5.75	4	2000		4	4	1		57	54	25	29	17	8	2	0	0	0	0		1	0	0	0	0	0	0	0	0	0	0	0		2	3	0	1	1	2	0
Fagaceae	Quercus variabilis Blume		T	30	11.5	5.5	4	3800		4	5	1		52	43	32	19	16	4	1	0	0	1	0		0	0	2	0	0	0	0	0	0	0	0	0		5	5	4	3	4	3	0
Grossulariaceae	Ribes fasciculatum Siebold & Zucc.		S	1.5	7.5	5.5	4	10		4	4	1		0	0	0	3	0	1	2	2	4	1	0		0	0	0	0	0	0	0	0	0	0	0	0		0	0	0	0	0	0	0
Grossulariaceae	Ribes fasciculatum var. chinense Maxim.		S	1.5	7.5	5.5	4	10		4	4	1		0	0	0	0	0	0	0	0	0	1	0		0	0	0	0	0	0	0	0	0	0	0	0		0	0	1	0	0	0	0
Grossulariaceae	Ribes mandshuricum (Maxim.) Kom. for. mandshuricum		S	2	7	7	5	10		5	5	1		0	0	0	0	0	0	0	2	4	8	2		0	0	0	0	0	0	0	0	0	0	0	0		0	0	0	0	0	0	0
Grossulariaceae	Ribes maximowiczianum Kom.		S	2	3	3	4	4.52596		4	4	3		0	0	0	0	0	0	0	0	4	11	9		0	0	0	0	0	0	0	0	0	0	0	0		0	0	0	0	0	0	0
Hydrangeaceae	Deutzia glabrata Kom.		S	2	6.5	2.5	5	0.0814013		4	4	3		1	0	3	5	1	2	1	7	8	4	0		0	0	0	1	3	0	0	0	1	0	0	0		0	0	0	0	0	0	0
Hydrangeaceae	Deutzia grandiflora var. baroniana Diels		S	1	4	2.5	4	0.0814013		4	4	3		3	3	0	2	7	2	1	4	1	1	2		0	0	0	0	0	1	1	1	2	2	0	0		0	0	0	0	0	0	0
Hydrangeaceae	Deutzia parviflora Bunge		S	2	5.5	3	5	0.0814013		4	4	3		1	4	3	13	1	2	5	2	5	19	25		0	0	0	0	0	0	0	0	0	0	0	0		0	0	0	0	0	0	0
Hydrangeaceae	Deutzia uniflora Shirai		S	1	4.75	2	5	0.0814013		4	4	3		0	0	1	2	3	1	1	0	1	0	0		0	0	0	0	0	0	0	0	0	0	0	0		0	0	0	0	0	0	0
Hydrangeaceae	Hydrangea serrata for. acuminata (Siebold & Zucc.) Wilson		S	1	10	6	7	0.0371359		4	4	3		0	5	7	10	14	3	8	6	15	12	1		0	0	0	0	0	0	0	0	0	0	0	1		0	0	0	0	0	0	1
Hydrangeaceae	Philadelphus pekinensis Rupr.		S	2	7.5	3.5	4	0.1576		4	4	2		0	0	0	0	0	0	0	0	0	1	0		0	0	0	0	0	0	0	0	0	0	0	0		0	0	0	0	0	0	0
Hydrangeaceae	Philadelphus schrenkii Rupr. var. schrenkii		S	4	10	5.5	5	0.1374		4	4	1		2	2	2	11	16	12	17	9	11	7	0		0	0	0	0	0	0	0	0	0	0	0	0		0	0	0	0	0	0	0
Hydrangeaceae	Schizophragma hydrangeoides Siebold & Zucc.		V	10	8.5	8.5	5	0.0371		4	4	1		0	0	0	0	0	0	1	0	0	0	0		0	0	0	0	0	0	0	0	0	0	0	0		0	0	0	0	0	0	0
Juglandaceae	Juglans mandshurica Maxim.		T	20	17.5	10	4	7400		4	4	1		0	0	4	4	4	4	4	1	0	1	1		0	0	1	1	0	0	0	0	0	0	0	0		0	0	0	0	0	0	0
Juglandaceae	Platycarya strobilacea Siebold & Zucc.		T	15	7.5	3	5	10		4	5	1		11	9	2	2	0	0	1	0	1	0	0		0	0	0	0	0	0	0	0	0	0	0	0		0	1	0	1	0	0	0
Lamiaceae	Callicarpa dichotoma (Lour.) K.Koc		S	1.5	6	2.75	8	1.3		4	4	1		0	0	0	0	0	0	0	0	0	0	0		0	0	0	0	0	0	0	0	0	0	0	0		0	2	0	0	0	2	0
Lamiaceae	Callicarpa japonica Thunb.		S	3	7.5	3.75	8	1.6		4	4	1		15	17	5	13	11	2	0	0	1	0	0		0	0	1	0	0	0	0	0	0	0	0	0		1	0	1	0	1	0	0
Lamiaceae	Caryopteris incana (Thunb.) Miq.		S	0.6	3.5	2.25	7	15.186		4	4	1		1	0	0	0	0	0	0	0	0	0	0		0	0	0	0	0	0	0	0	0	0	0	0		0	0	0	0	0	0	0
Lamiaceae	Clerodendrum trichotomum Thunb.		S	2	14	9	7	12		4	4	1		0	0	1	0	0	0	1	0	0	0	0		0	0	0	0	0	0	0	0	0	0	0	0		0	0	0	0	0	0	0
Lardizabalaceae	Akebia quinata (Thunb.) Decne.		V	5	4.5	2.75	4	23		4	4	1		0	0	0	0	0	1	0	0	0	0	0		0	0	0	0	0	0	0	0	0	0	0	0		0	0	0	0	0	0	0
Lauraceae	Lindera erythrocarpa Makino		T	15	12.5	4	4	87		4	4	1		6	10	6	16	6	0	1	0	0	0	0		0	0	0	0	0	0	0	0	0	0	0	0		2	0	0	0	0	0	0
Lauraceae	Lindera glauca (Siebold & Zucc.) Blume		S	5	6.5	2.25	4	45		4	4	1		7	0	0	0	0	0	0	0	0	0	0		0	0	0	0	0	0	0	0	0	0	0	0		0	0	0	0	0	0	0
Lauraceae	Lindera obtusiloba Blume		T	3	10	8.5	4	109		4	4	1		45	53	61	62	48	29	15	6	0	0	0		4	5	4	2	2	2	0	0	0	0	0	0		4	5	2	3	4	4	1
Lauraceae	Litsea japonica (Thunb.) Juss.		T	7	8.5	3.5	10	557.271		4	4	3		0	0	0	0	0	0	1	0	0	0	0		0	0	0	0	0	0	0	0	0	0	0	0		0	0	0	0	0	0	0
Magnoliaceae	Magnolia sieboldii K.Koch		T	7	10.5	7.5	5	35		4	4	1		4	8	10	28	25	15	27	32	34	27	7		0	0	3	2	3	1	0	0	0	0	2	0		0	0	0	0	0	0	1
Malvaceae	Tilia amurensis Rupr.		T	20	6	5	6	10		4	4	1		6	1	7	7	19	22	25	35	24	13	0		0	0	1	3	4	4	3	4	5	4	1	0		0	0	0	0	0	0	0
Malvaceae	Tilia mandshurica Rupr. & Maxim.		T	10	11.5	11	5	159.798		4	4	2		0	0	0	4	0	3	2	5	1	0	0		0	0	0	0	0	0	0	0	0	0	0	0		0	0	0	0	0	0	0
Malvaceae	Tilia taquetii C.K.Schneid.		T	5	6.25	4.5	6	79.4761		4	4	3		0	0	0	0	1	0	0	0	0	7	1		0	0	0	0	0	0	0	0	0	0	0	0		0	0	0	0	0	0	0
Menipsermaceae	Menispermum dauricum DC.		V	3	9	9	4	69		4	4	3		0	0	0	0	0	0	0	0	0	0	0		0	0	0	0	0	0	0	0	0	0	0	0		1	2	1	0	0	0	0
Menispermaceae	Cocculus trilobus (Thunb.) DC.		V	3	7.5	6	5	19		4	4	1		12	9	3	3	1	0	1	0	0	0	0		0	0	0	0	0	0	0	0	0	0	0	0		0	0	0	0	0	0	0
Moraceae	Morus bombycis Koidz.		T	8	12	7.75	4	2.80634		4	4	3		4	5	6	12	11	11	6	3	0	1	0		1	1	1	2	1	0	0	0	0	0	0	0		0	0	1	0	0	0	0
Oleaceae	Fraxinus chiisanensis Nakai		T	30	13	5.25	5	17		5	5	1		0	0	0	8	10	0	0	2	3	6	0		0	0	0	0	0	0	0	0	0	0	0	0		0	0	0	0	0	0	0
Oleaceae	Fraxinus mandshurica Rupr.		T	30	14.5	4.5	5	58		4	4	1		0	0	6	2	3	2	6	9	18	5	0		0	0	1	1	1	0	0	0	0	0	0	0		0	0	0	0	0	0	0
Oleaceae	Fraxinus rhynchophylla Hance		T	10	10.5	5	4	45		4	4	1		19	19	26	40	51	52	49	33	23	13	0		3	4	3	2	2	1	0	0	0	0	0	0		2	1	0	0	1	2	4
Oleaceae	Fraxinus sieboldiana Blume		T	10	7.5	2.5	5	17		4	4	1		17	39	47	37	32	22	23	17	30	55	34		0	0	0	1	1	0	0	0	0	0	0	0		5	5	4	5	3	4	3
Oleaceae	Ligustrum obtusifolium Siebold & Zucc.		S	4	4.5	1.6	5	31		4	4	1		7	4	2	2	0	3	0	2	0	0	0		0	0	0	0	0	0	0	0	0	0	0	0		0	0	0	0	0	0	0
Oleaceae	Syringa patula (Palib.) Nakai		S	3	6.5	2.25	5	9.76233		4	4	3		0	1	0	0	0	0	0	0	2	4	0		0	0	0	0	0	0	0	0	0	0	0	0		0	0	0	0	0	0	0
Oleaceae	Syringa patula var. kamibayshii (Nakai) K.Kim		S	1.5	6.5	2.25	5	1.9		5	5	1		0	0	0	0	0	0	0	4	1	0	0		0	0	0	0	0	0	0	0	0	0	0	0		0	0	0	0	0	0	0
Oleaceae	Syringa patula var. kamibayshii for. lactea (Nakai) K.Kim		S	1.5	6.5	2.25	5	9.76233		5	5	3		0	0	0	0	0	0	0	0	0	0	2		0	0	0	0	0	0	0	0	0	0	0	0		0	0	0	0	0	0	0
Oleaceae	Syringa reticulata (Blume) H.Hara var. reticulata		S	4	8.5	6.25	6	13.0396		4	4	2		0	0	0	0	0	0	1	2	2	5	0		0	0	0	0	0	0	0	0	0	0	0	0		0	0	0	0	0	0	0
Oleaceae	Syringa reticulata var. mandshurica (Maxim.) H.Hara		S	6	8.5	6.25	5	16.368		4	4	2		0	0	2	5	14	5	6	12	23	14	26		0	0	0	0	0	0	0	0	0	0	0	0		0	0	0	0	0	0	0
Oleaceae	Syringa wolfii C.K.Schneid.		S	6	9	4	6	11		4	4	1		0	0	0	0	0	0	0	4	7	4	14		0	0	0	0	0	0	0	0	0	0	0	1		0	0	0	0	0	0	0
Pentaphylacaceae	Eurya japonica Thunb.		S	1	5.5	2	4	0.9615		4	4	1		1	0	0	0	0	0	0	0	0	0	0		0	0	0	0	0	0	0	0	0	0	0	0		0	0	0	0	0	0	0
Phyllanthaceae	Securinega suffruticosa (Pall.) Rehder		S	10	4	1.85	5	2.9		4	4	1		4	4	1	3	0	0	0	0	0	0	0		0	0	0	0	0	0	0	0	0	0	0	0		1	1	0	0	0	0	0
Pinaceae	Abies holophylla Maxim.		T	40	4	0.2	5	23		4	4	1		0	1	3	2	5	4	2	8	4	1	1		0	0	0	0	2	0	4	1	0	0	0	0		0	0	0	0	0	0	0
Pinaceae	Abies koreana Wilson		T	25	1.15	0.225	5	7.3		4	4	1		0	1	0	0	0	0	0	5	25	61	72		0	0	0	0	0	0	0	0	0	0	0	0		0	0	0	0	0	0	0
Pinaceae	Abies nephrolepis (Trautv.) Maxim.		T	25	1.45	0.225	4	12.7		4	4	1		0	0	0	0	0	1	5	9	15	6	18		0	0	0	0	0	5	0	4	5	5	5	4		0	0	0	0	0	0	0
Pinaceae	Larix kaempferi (Lamb.) Carriere		T	30	2.5	0.11	4	4.7		4	4	2		0	4	3	0	2	4	2	1	0	0	0		0	0	0	0	0	0	0	0	0	0	0	0		0	0	0	0	0	0	0
Pinaceae	Picea jezoensis (Siebold & Zucc.) Carriere		T	40	1.5	0.15	5	1.3		4	4	1		0	0	0	0	0	0	0	0	0	5	28		0	0	0	0	0	0	0	0	0	0	0	0		0	0	0	0	0	0	0
Pinaceae	Pinus densiflora f. erecta Uyeki		T	35	8.5	0.15	5	15		4	4	1		0	0	1	0	2	0	0	0	0	0	0		0	0	0	0	0	0	0	0	0	0	0	0		0	0	0	0	0	0	0
Pinaceae	Pinus densiflora Siebold & Zucc.		T	35	11	0.15	5	15		4	4	1		59	63	48	50	45	31	12	12	3	8	3		5	5	2	1	1	0	0	0	0	0	0	0		5	5	4	2	0	0	0
Pinaceae	Pinus koraiensis Siebold & Zucc.		T	30	9.5	0.15	5	668		4	4	1		4	2	3	5	7	13	12	16	28	41	63		1	2	2	0	1	3	5	5	5	5	4	3		0	0	0	0	0	0	0
Pinaceae	Pinus pumila (Pall.) Regel		S	5	4.5	0.1	6	46.3		4	4	2		0	0	0	0	0	0	0	0	1	1	4		0	0	0	0	0	0	0	0	0	0	0	0		0	0	0	0	0	0	0
Pinaceae	Pinus rigida Mill.		T	25	10.5	0.2	5	6.6		4	5	1		5	0	1	0	0	0	0	0	0	0	0		0	0	0	0	0	0	0	0	0	0	0	0		1	0	0	0	0	0	0
Poaceae	Sasa borealis (Hack.) Makino		S	2	17.5	3.5	4	30.5		5	5	1		20	22	15	26	28	24	20	20	37	49	15		0	0	0	0	0	0	0	0	0	0	0	0		0	0	0	0	0	0	0
Ranunculaceae	Clematis alpina var. ochotensis (Pall.) Kuntze		V	1	4.75	2.75	5	4.58615		5	5	3		0	0	0	0	0	0	0	0	2	1	4		0	0	0	0	0	0	0	0	0	0	0	0		0	0	0	0	0	0	0
Ranunculaceae	Clematis apiifolia DC.		V	3	5.5	3.25	7	4.58615		5	5	3		5	1	0	0	0	0	0	1	1	1	2		0	0	0	0	0	0	0	0	0	0	0	0		0	0	0	0	0	0	0
Ranunculaceae	Clematis fusca Turcz.		V	2	5	2.75	7	4.58615		5	5	3		0	0	0	0	0	0	1	0	1	0	0		0	0	0	0	0	0	0	0	0	0	0	0		0	0	0	0	0	0	0
Ranunculaceae	Clematis fusca var. coreana (H.Lev. & Vaniot) Nakai		S	1	5	2.75	5	4.58615		4	4	3		0	0	0	0	0	0	0	1	3	0	0		0	0	0	0	0	0	0	0	0	0	0	1		0	0	0	0	0	0	0
Ranunculaceae	Clematis fusca var. violacea Maxim.		V	1	4.5	2.75	7	4.58615		4	5	3		1	1	1	1	1	5	1	1	1	5	1		0	0	0	0	0	0	0	0	0	0	0	0		0	0	0	0	0	0	0
Ranunculaceae	Clematis heracleifolia DC.		S	1	10.5	8	5	2.61		4	4	1		0	3	2	5	2	6	3	4	0	0	0		0	0	0	1	1	0	0	0	0	0	0	0		0	0	0	0	0	0	0
Ranunculaceae	Clematis koreana Kom.		V	1	6	3.75	5	4.58615		5	5	3		0	1	0	2	1	0	0	0	1	1	9		0	0	0	0	0	0	0	0	0	0	0	0		0	0	0	0	0	0	0
Ranunculaceae	Clematis terniflora var. mandshurica (Rupr.) Ohwi		V	2	5.5	3.25	5	4.58615		4	5	3		6	3	0	0	1	1	1	0	3	0	1		0	0	0	0	0	0	0	0	0	0	0	0		3	2	0	0	0	0	0
Ranunculaceae	Clematis trichotoma Nakai		V	5	7	5.5	5	4.58615		5	5	3		0	0	0	1	1	0	0	0	1	1	1		0	0	0	0	0	0	0	0	0	0	0	0		0	0	0	0	0	0	0
Rhamnaceae	Hovenia dulcis Thunb.		T	10	11.5	9	7	22		4	4	1		0	0	0	0	0	0	0	0	0	0	0		0	0	0	0	0	0	0	0	0	0	0	0		0	0	2	1	0	0	0
Rhamnaceae	Rhamnus davurica Pall.		S	5	7.5	3.75	5	20.6		4	4	1		0	0	0	1	0	0	1	6	1	1	0		0	0	0	0	0	0	0	0	0	0	0	0		0	0	0	0	0	0	0
Rhamnaceae	Rhamnus taquetii (H.Lev.) H.Lev.		S	1	1.5	1.25	5	22.3928		4	4	3		0	0	0	1	0	0	0	0	0	0	0		0	0	0	0	0	0	0	0	0	0	0	0		0	0	0	0	0	0	0
Rhamnaceae	Rhamnus ussuriensis J.Vass		S	4	9.5	4	5	8.4		4	4	1		0	0	0	0	0	0	0	1	0	1	0		0	0	0	0	0	0	0	0	0	0	0	0		0	0	0	0	0	0	0
Rhamnaceae	Rhamnus yoshinoi Makino		S	3	5.5	2.5	5	11		4	4	1		0	1	0	0	0	0	0	0	0	1	0		0	0	0	0	0	0	0	0	0	0	0	0		0	0	0	0	0	0	0
Rosaceae	Crataegus pinnatifida Bunge		T	6	7.5	5.5	4	76		4	4	1		0	0	1	1	0	0	0	0	0	0	0		0	0	0	0	0	0	0	0	0	0	0	0		0	0	0	0	0	0	0
Rosaceae	Malus baccata Borkh.		T	5	5.5	2.5	5	17.41		4	5	2		0	0	0	0	2	4	0	1	3	10	12		0	0	0	1	0	0	0	0	0	0	0	0		0	0	0	0	0	0	0
Rosaceae	Malus baccata f. minor (Nakai) T.B.Lee		T	12	3.5	2.5	5	11.005		4	4	1		0	0	0	0	0	0	0	0	0	0	0		0	0	0	0	0	0	0	0	0	0	0	0		1	0	0	0	0	0	0
Rosaceae	Malus baccata var. mandshurica (Maxim.) C.K.Schneid.		T	12	5.5	2.5	5	4.6		5	5	1		0	0	0	0	0	0	0	0	0	2	4		0	0	0	0	0	0	0	0	0	0	0	0		0	0	0	0	0	0	0
Rosaceae	Malus sieboldii (Regel) Rehder		T	10	4.5	4	5	4.5		4	4	1		0	0	0	2	1	0	0	0	0	0	0		0	0	0	0	0	0	0	0	0	0	0	0		0	0	0	0	0	0	0
Rosaceae	Physocarpus intermedius C.K.Schneid.		S	2	4	3	5	0.7258		5	5	3		0	1	1	0	0	0	0	0	0	0	0		0	0	0	0	0	0	0	0	0	0	0	0		0	0	0	0	0	0	0
Rosaceae	Photinia villosa (Thunb.) Decne.		S	5	5.5	3.5	5	10		4	4	1		4	0	0	0	0	0	0	0	0	0	0		0	0	0	0	0	0	0	0	0	0	0	0		0	0	0	0	0	0	0
Rosaceae	Prunus japonica var. nakaii (H.Lev.) Rehder		S	1.5	5	2.25	5	89.1		4	4	1		0	1	0	0	0	0	1	0	0	0	0		0	0	0	0	0	0	0	0	0	0	0	0		0	0	0	0	0	0	0
Rosaceae	Prunus maackii Rupr.		T	15	8.5	4.5	5	63.3444		4	4	1		0	0	0	0	0	0	0	1	0	0	0		0	0	0	0	0	0	0	0	0	0	0	0		0	0	0	0	0	0	0
Rosaceae	Prunus mandshurica (Maxim.) Koehne		T	10	8.5	4.25	4	1500		4	4	1		0	0	0	0	0	2	0	0	0	0	0		0	0	0	0	0	0	0	0	0	0	0	0		0	0	0	0	0	0	0
Rosaceae	Prunus maximowiczii Rupr.		T	15	6	3	4	51.8		4	4	1		0	0	0	0	0	0	1	0	1	0	0		0	0	0	0	0	0	0	0	0	0	0	0		0	0	0	0	0	0	0
Rosaceae	Prunus padus f. glauca (Nakai) Kitag.		T	15	9	4.5	5	129		4	4	2		0	0	0	0	0	0	0	1	2	0	0		0	0	0	0	0	0	0	0	0	0	0	0		0	0	0	0	0	0	0
Rosaceae	Prunus padus L.		T	15	9	4.5	5	41		4	4	1		0	0	0	2	0	5	5	7	18	11	5		0	0	0	0	0	1	0	0	0	0	2	0		0	0	0	0	0	0	0
Rosaceae	Prunus persica (L.) Batsch for. persica		T	6	11.5	2.5	4	2792		4	4	2		0	0	1	0	0	0	0	0	0	0	0		0	0	0	0	0	0	0	0	0	0	0	0		0	0	0	0	0	0	0
Rosaceae	Prunus sargentii Rehder		T	20	10	5.5	4	40		4	4	1		16	15	11	3	8	4	4	5	11	12	0		2	0	0	0	1	0	1	3	1	1	1	0		1	1	1	1	1	0	2
Rosaceae	Prunus serrulata var. spontanea (Maxim.) E.H.Wilson		T	20	9	5	4	61		4	4	1		4	0	0	2	1	0	2	2	1	1	0		0	0	0	0	0	0	0	0	0	0	0	0		0	0	0	0	0	0	0
Rosaceae	Prunus verecunda (Koidz.) Koehne var. verecunda		T	15	6.5	3.25	4	70.4		4	4	1		9	14	6	4	3	2	2	0	0	0	1		0	0	0	0	0	0	0	0	0	0	0	0		0	0	0	0	0	0	0
Rosaceae	Pyrus calleryana var. fauriei (C.K.Schneid.) Rehder		S	3	3.5	2.1	4	15.6		5	5	2		1	0	0	0	1	1	0	0	1	0	0		0	0	0	0	0	0	0	0	0	0	0	0		0	0	0	0	0	0	0
Rosaceae	Pyrus pyrifolia (Burm.f.) Nakai		T	20	9.5	5.5	4	49		4	4	1		0	0	0	1	2	0	1	0	2	0	0		0	0	0	0	0	0	0	0	0	0	0	0		0	0	0	0	0	0	0
Rosaceae	Rosa davurica Pall.		S	1.5	2	3	5	10		4	4	1		0	0	0	0	0	0	0	1	2	1	6		0	0	0	0	0	0	0	0	0	0	0	0		0	0	0	0	0	0	0
Rosaceae	Rosa multiflora Thunb. var. multiflora		S	2	2.5	1.5	5	4.2		5	5	1		12	1	0	3	1	1	0	0	0	0	0		0	0	0	0	0	0	0	0	0	0	0	0		0	0	0	0	0	0	0
Rosaceae	Rosa suavis Willd.		S	1.5	3.75	1.25	5	22.1		4	5	1		0	0	0	0	0	0	0	0	1	0	0		0	0	0	0	0	0	0	0	0	1	1	1		0	0	0	0	0	0	0
Rosaceae	Rosa wichuraiana Crep. ex Franch. & Sav.		S	2	1.5	1.15	6	5.35		5	5	2		0	0	0	0	0	0	0	0	0	0	1		0	0	0	0	0	0	0	0	0	0	0	0		0	0	0	0	0	0	0
Rosaceae	Rubus coreanus Miq.		S	3	5	3	5	1.1		4	4	2		1	0	0	0	0	0	0	0	0	0	0		0	0	0	0	0	0	0	0	0	0	0	0		0	0	0	0	0	0	0
Rosaceae	Rubus crataegifolius Bunge		S	2	7.5	6	5	0.568		4	5	1		21	20	19	25	33	34	27	21	10	1	1		3	4	3	2	3	0	0	0	1	0	0	0		0	0	1	1	0	2	3
Rosaceae	Rubus idaeus var. microphyllus Turcz.		S	1	5.75	3.75	5	1.9		5	5	2		0	0	0	0	0	0	0	0	0	1	0		0	0	0	0	0	0	0	0	0	0	0	0		0	0	0	0	0	0	0
Rosaceae	Rubus oldhamii Miq.		V	3	3	2	5	2.56305		4	5	3		2	4	0	3	5	7	6	5	1	3	0		0	0	0	0	0	0	0	0	0	0	0	0		0	0	0	0	0	0	1
Rosaceae	Rubus parvifolius L. for. parvifolius		S	2	6	6	5	1.3		5	5	2		0	0	1	0	0	0	0	0	0	0	0		0	0	0	0	0	0	0	0	0	0	0	0		0	0	0	0	0	0	0
Rosaceae	Rubus phoenicolasius Maxim.		S	3	7	6	5	2.56305		4	5	3		7	0	1	0	0	0	0	0	0	0	0		0	0	0	0	0	0	0	0	0	0	0	0		0	0	0	0	0	0	0
Rosaceae	Sorbaria sorbifolia var. stellipila Maxim.		S	2	8	1.75	6	0.645		4	4	1		0	0	0	0	0	0	1	0	0	0	0		0	0	0	1	0	0	0	1	0	0	0	0		0	0	0	0	0	0	0
Rosaceae	Sorbus alnifolia (Siebold & Zucc.) K.Koch		T	15	7.5	5.25	5	16		4	4	1		11	16	7	7	11	8	13	5	8	7	1		0	0	0	0	0	0	0	0	0	0	0	0		0	0	0	0	2	1	0
Rosaceae	Sorbus amurensis Koehne		T	8	5	1.5	5	22.7029		5	5	3		0	0	0	0	0	0	0	0	1	0	0		0	0	0	0	0	0	0	0	0	0	0	0		0	0	0	0	0	0	0
Rosaceae	Sorbus commixta Hedl.		T	8	4.5	1.5	5	5.53		4	5	1		0	0	0	0	1	1	5	12	31	24	49		0	0	0	0	0	0	0	0	3	5	4	2		0	0	0	0	0	0	0
Rosaceae	Spiraea blumei G.Don		S	1	3	2.75	5	0.222		4	4	1		0	1	0	2	0	1	0	1	2	0	0		0	0	0	0	0	0	0	0	0	0	0	0		0	0	0	0	0	0	0
Rosaceae	Spiraea chamaedryfolia L.		S	1	5.5	2.5	5	1.552		4	4	2		0	0	0	0	0	0	1	0	0	0	0		0	0	0	0	0	0	0	0	0	0	0	0		0	0	0	0	0	0	0
Rosaceae	Spiraea fritschiana Schneid		S	1.5	5.5	3.5	5	0.122		4	4	1		1	0	0	0	1	0	3	1	5	1	1		0	0	0	0	0	0	0	0	0	0	0	0		0	0	0	0	0	0	0
Rosaceae	Spiraea miyabei Koidz.		S	1.5	5	2	4	0.0434		4	4	2		2	0	1	0	0	0	1	1	3	0	3		0	0	0	0	0	0	0	0	0	0	0	0		0	0	0	0	0	0	0
Rosaceae	Spiraea prunifolia for. simpliciflora Nakai		S	2	3.25	1.75	4	0.6024		4	4	1		1	0	0	0	0	0	0	0	0	0	0		0	0	0	0	0	0	0	0	0	0	0	0		0	0	0	0	0	0	0
Rosaceae	Spiraea pubescens Turcz.		S	2	2	1.15	5	0.222		5	5	1		0	0	0	0	0	1	1	1	0	0	0		0	0	0	0	0	0	0	0	0	0	0	0		0	0	0	0	0	0	0
Rosaceae	Spiraea trichocarpa Nakai		S	1.5	3.25	1.4	5	0.508194		4	4	3		0	0	0	0	0	0	0	0	1	0	0		0	0	0	0	0	0	0	0	0	0	0	0		0	0	0	0	0	0	0
Rosaceae	Stephanandra incisa (Thunb.) Zabel		S	2	4	3.75	5	2.3		4	4	1		11	25	14	20	27	28	26	25	17	7	0		1	1	4	3	0	0	0	0	0	0	0	0		1	0	1	0	0	1	2
Rutaceae	Phellodendron amurense Rupr.		T	10	7.5	4	5	9.5		4	4	1		0	0	1	3	0	3	3	0	1	0	0		0	0	0	0	0	0	0	0	0	0	0	0		0	0	0	0	0	0	0
Rutaceae	Zanthoxylum schinifolium Siebold & Zucc.		S	3	3	1.05	9	15.3		4	5	1		32	28	15	6	1	2	0	0	0	0	1		0	0	0	0	0	0	0	0	0	0	0	0		1	1	0	0	0	0	0
Salicaceae	Populus davidiana Dode		T	10	4	3.5	4	15.6625		4	4	3		0	0	0	0	0	2	0	0	0	0	0		0	0	0	0	0	0	0	0	0	0	0	0		0	0	0	0	0	0	0
Salicaceae	Salix caprea L.		T	15	11	5	4	0.0511		4	4	1		0	0	1	2	0	0	0	2	1	0	0		0	0	0	0	0	0	0	0	0	0	0	0		0	0	0	0	0	0	0
Salicaceae	Salix chaenomeloides Kimura		T	20	6.5	3.5	4	1.19642		4	4	3		0	0	0	1	0	0	0	0	0	0	0		0	0	0	0	0	0	0	0	0	0	0	0		0	0	0	0	0	0	0
Salicaceae	Salix gracilistyla Miq.		S	3	7.5	1.65	3	1.19642		4	4	3		0	0	2	0	1	0	0	0	0	0	0		0	0	0	0	0	0	0	0	0	0	0	0		0	0	0	0	0	0	0
Salicaceae	Salix hallaisanensis H.Lév.		S	6	8.5	4.5	4	1.19642		4	4	3		0	0	0	0	2	2	7	2	3	9	8		0	2	0	0	0	0	0	0	1	1	0	0		0	0	0	0	0	0	0
Salicaceae	Salix koreensis Andersson		T	20	8.5	1.35	4	1.19642		4	4	3		2	0	0	3	0	1	0	0	0	0	0		0	0	0	0	0	0	0	0	0	0	0	0		0	0	0	0	0	0	0
Salicaceae	Salix rorida Laksch.		T	15	8.5	2	4	0.204		4	4	1		0	0	0	0	0	0	0	0	0	0	0		0	0	0	0	0	0	0	0	0	0	0	1		0	0	0	0	0	0	0
Salicaceae	Salix subfragilis Andersson		S	10	10	3.5	4	0.038		4	4	2		0	0	0	0	0	0	1	0	0	0	0		0	0	0	0	0	0	0	0	0	0	0	0		0	0	0	0	0	0	0
Sapindaceae	Acer barbinerve Maxim.		T	10	7.5	6.5	6	66		4	4	1		0	0	0	0	0	1	0	6	5	7	12		0	1	0	0	1	0	0	1	3	5	4	3		0	0	0	0	0	0	0
Sapindaceae	Acer komarovii Pojark.		T	10	7	7.5	6	16.5		4	4	1		0	1	3	0	2	1	8	13	39	42	57		0	0	0	0	0	0	0	0	0	0	0	0		0	0	0	0	0	0	0
Sapindaceae	Acer mandshuricum Maxim.		T	10	7.5	2	5	110		4	4	1		0	0	1	1	2	3	4	6	12	11	0		0	0	0	0	1	3	0	0	0	0	0	0		0	0	0	0	0	0	0
Sapindaceae	Acer palmatum Thunb.		T	15	6	7.5	4	12.8		4	4	1		4	0	0	0	0	0	1	1	0	0	0		0	0	0	0	0	0	0	0	0	0	0	0		0	0	0	0	0	0	0
Sapindaceae	Acer pictum subsp. mono (Maxim.) Ohashi		T	30	6	8.5	4	41		4	4	1		7	13	14	34	28	24	21	30	30	21	2		0	0	1	2	2	3	0	0	0	1	1	0		0	0	1	0	0	1	1
Sapindaceae	Acer pictum var. truncatum (Bunge) C.S.Chang		T	5	8	9	4	47.382		4	4	1		0	0	0	1	0	0	0	0	0	1	0		0	0	0	0	0	0	0	0	0	0	0	0		0	0	0	0	0	0	0
Sapindaceae	Acer pseudosieboldianum (Pax) Kom.		T	20	8.5	8.5	4	4.4		4	4	1		25	39	39	53	67	50	56	57	67	70	59		4	4	5	2	3	5	5	5	5	5	2	0		0	0	1	3	5	2	2
Sapindaceae	Acer tataricum subsp. ginnala (Maxim.) Wesm.		T	8	7	4.5	5	9.2		4	4	1		1	1	1	0	0	0	0	0	1	0	0		0	0	0	0	0	0	0	0	0	0	0	0		0	0	0	0	0	0	0
Sapindaceae	Acer tegmentosum Maxim.		T	15	11.5	11.5	4	41.1		4	4	1		0	0	0	0	1	0	1	2	0	0	1		0	0	0	0	0	0	0	0	0	0	0	0		0	0	0	0	0	0	0
Sapindaceae	Acer triflorum Kom.		T	10	7.5	3	5	164.22		4	4	1		0	0	0	0	0	0	1	3	1	0	0		0	0	0	0	0	0	0	0	0	0	0	0		0	0	0	0	0	0	0
Sapindaceae	Acer ukurunduense Trautv. & C.A.Mey.		T	14	11	10.5	5	8.6		4	4	1		0	0	0	0	0	0	3	3	7	5	16		0	0	0	0	0	0	0	0	0	0	0	1		0	0	0	0	0	0	0
Schisandraceae	Schisandra chinensis (Turcz.) Baill.		V	9	8.5	4	5	30		4	4	1		0	0	2	18	12	8	11	7	4	4	1		0	0	0	0	0	0	0	0	0	0	0	0		0	0	0	0	0	0	0
Smilacaceae	Smilax china L.		V	3	7.5	6	6	25		4	4	1		32	22	16	10	12	7	11	1	0	0	0		0	0	0	0	0	0	0	0	0	0	0	0		4	4	1	0	0	0	0
Smilacaceae	Smilax sieboldii Miq.		V	5	9.5	6	6	44		4	4	1		4	6	4	2	1	1	2	0	0	0	0		0	0	0	0	0	0	0	0	0	0	0	0		2	1	0	0	0	0	0
Staphyleaceae	Euscaphis japonica (Thunb.) Kanitz		S	6	6	3	5	41		4	4	1		0	0	0	0	0	0	0	1	0	0	0		0	0	0	0	0	0	0	0	0	0	0	0		0	0	0	0	0	0	0
Staphyleaceae	Staphylea bumalda DC.		S	5	6.5	2.5	4	24		4	4	1		2	7	3	17	16	14	13	3	0	0	2		0	0	0	1	0	0	0	0	0	0	0	0		0	0	0	0	0	0	0
Styracaceae	Styrax japonicus Siebold & Zucc.		T	10	5	3	5	250		4	4	1		13	5	0	0	0	0	0	0	0	0	0		0	0	0	0	0	0	0	0	0	0	0	0		0	0	0	0	0	0	0
Styracaceae	Styrax obassia Siebold & Zucc.		T	10	13.5	5	5	250		4	4	1		18	42	28	39	26	10	2	3	1	0	0		5	4	5	0	1	0	0	0	1	0	0	0		0	0	0	2	3	4	1
Symplocaceae	Symplocos chinensis for. pilosa (Nakai) Ohwi		S	3	6	3.25	5	24		4	4	1		12	16	28	48	55	60	45	43	42	38	5		0	0	3	1	0	0	0	1	1	2	0	0		0	0	0	1	2	2	4
Symplocaceae	Symplocos tanakana Nakai		S	3	5.5	3.5	5	35		4	4	1		1	0	0	0	0	0	0	0	0	10	3		0	0	0	0	0	0	0	0	0	0	0	0		0	0	0	0	0	0	0
Taxaceae	Cephalotaxus koreana Nakai		S	6	5.6	0.35	4	437.802		4	4	3		0	0	0	3	4	0	1	1	6	3	0		0	0	0	0	0	0	0	0	0	0	0	0		0	0	0	0	0	0	0
Taxaceae	Taxus cuspidata Siebold & Zucc.		T	17	1.75	0.3	4	50.2		4	4	1		0	0	0	0	0	0	1	4	21	15	33		0	0	0	0	0	0	0	0	0	0	0	0		0	0	0	0	0	0	0
Theaceae	Stewartia pseudocamellia Maxim.		T	15	7	3.5	6	9.8		4	4	1		1	0	1	2	1	0	2	2	3	3	0		0	0	0	0	0	0	0	0	0	0	0	0		0	0	0	0	0	0	0
Ulmaceae	Ulmus davidiana Planch.		T	15	6	0.45	3	7.0768		4	4	2		0	0	0	0	1	0	0	0	0	0	0		0	0	0	0	0	0	0	0	0	0	0	0		0	0	0	0	0	0	0
Ulmaceae	Ulmus davidiana var. japonica (Rehder) Nakai		T	30	6.5	4	4	4.35		4	5	1		3	2	6	9	8	9	6	3	1	0	2		0	2	0	0	0	1	0	0	0	0	0	0		0	0	1	0	0	0	0
Ulmaceae	Ulmus laciniata (Trautv.) Mayr		T	20	15	12.5	4	18.0659		4	4	3		1	0	2	0	1	3	0	1	1	0	0		0	0	0	0	3	2	0	0	0	0	0	0		1	0	0	0	0	0	0
Ulmaceae	Ulmus macrocarpa Hance		T	10	9.5	5.5	4	80.5		4	4	1		0	0	0	0	1	0	0	0	0	0	0		0	0	0	0	0	0	0	0	0	0	0	0		0	0	0	0	0	0	0
Ulmaceae	Ulmus parvifolia Jacq.		T	10	4	2	9	3		4	4	1		0	0	0	1	0	0	0	0	0	0	0		0	0	0	0	0	0	0	0	0	0	0	0		0	0	0	0	0	0	0
Ulmaceae	Zelkova serrata (Thunb.) Makino		T	26	7.5	3	4	17.8		4	4	1		8	6	1	0	1	0	0	0	0	0	0		0	0	0	0	0	0	0	0	0	0	0	0		0	0	0	0	0	0	0
Urticaceae	Boehmeria spicata (Thunb.) Thunb.		S	1	6	3.25	7	0.08752		4	4	3		3	0	3	1	0	1	4	0	0	0	0		0	0	0	0	0	0	0	0	0	0	0	0		0	0	0	0	0	0	0
Vitaceae	Ampelopsis brevipedunculata (Maxim.) Trautv.		V	5	8.75	7.75	6	27.956		4	4	3		6	9	4	12	6	4	6	1	1	1	0		0	0	0	0	0	0	0	0	0	0	0	0		0	0	0	1	0	0	0
Vitaceae	Parthenocissus tricuspidata (Siebold & Zucc.) Planch.		V	10	7	15	6	25.455		4	4	3		8	1	4	3	0	0	0	0	0	0	0		0	0	0	1	1	0	0	0	0	0	0	0		1	2	0	0	0	2	0
Vitaceae	Vitis amurensis Rupr.		V	10	11	11	6	34.9703		4	4	3		0	2	2	5	2	1	0	2	0	0	0		0	0	0	0	0	0	0	0	0	0	0	0		0	0	0	0	0	0	0
Vitaceae	Vitis coignetiae Pulliat ex Planch.		V	10	19	19	6	25		4	4	1		1	2	1	4	4	1	3	1	2	0	0		0	0	1	1	0	0	0	0	0	0	0	0		0	0	0	0	0	2	1
Vitaceae	Vitis ficifolia for. glabrata (Nakai) W.T.Lee		V	2	8	7.5	6	34.9703		4	4	3		0	0	0	0	0	1	0	0	0	0	1		0	0	0	0	0	0	0	0	0	0	0	0		0	0	0	0	0	0	0
Vitaceae	Vitis flexuosa Thunb.		V	3	6.5	5.5	6	34.9703		4	4	3		1	4	4	1	0	0	0	0	0	0	0		0	0	0	0	0	0	0	0	0	0	0	0		0	0	0	0	0	0	0
